# Supplementary material for: Prognostic Value of the Level of Urine Dipstick Proteinuria in Gastric Cancer in the Korean Population
Source: Cancers (Basel). 2025 Aug 23;17(17):2743. doi: 10.3390/cancers17172743 (PMC12427291; doi:10.3390/cancers17172743)
Supplement: Supplementary file 1 [file cancers-17-02743-s001.zip]

Archive with 1 entries (1 files):
- cancers-3839563-supplementary.pdf
